# Supplementary material for: Quality of online self-management resources for adults living with primary brain cancer, and their carers: a systematic environmental scan
Source: BMC Palliat Care. 2021 Jan 23;20:22. doi: 10.1186/s12904-021-00715-4 (PMC7827995; doi:10.1186/s12904-021-00715-4)
Supplement: Supplementary file 1 — Additional file 1. Quality and readability analysis of online resources for people living with brain cancer and their carers. A list of all resources captured, including country of origin; type and name of developing organisation; and quality and readability scores. [file 12904_2021_715_MOESM1_ESM.xlsx]

## Sheet: Quality Analysis
Country of origin	Name of organisation	Name of Resource	Relevant URL	Total PRISMS Components	Silberg Criteria (%)	DISCERN Section 1 (%)	DISCERN Section 2 (%)	HON Code Certified	Flesch-Kincaid Reading Grade Level	Publisher	Quartile	Webpage/PDF	Description of Resource
USA	University of California, San Francisco (UCSF)	Orientation to Caregiving - Second Edition: A Handbook for Family Caregivers of Patients with Brain Tumors	https://www.ucsfhealth.org/-/media/project/ucsf/ucsf-health/pdf/ucsf_caregiver_handbook.pdf	5	1	1	0.5	No	10.4	Professional	Top Quartile	PDF	A detailed handbook providing information about caring for people with brain cancer aimed at family and primary caregivers.
ENG	Brainstrust	My Radiotherapy Book	https://brainstrust.org.uk/downloads/My-radiotherapy-book.pdf	2	0.75	1	0.642857	No	10.4	Non-Profit	Top Quartile	PDF	A resource designed to give patients and carers information beyond diagnosis and treatment, developed by health professionals and patients. Comprises seven section: impacts of brain cancer, looking after yourself, connecting with others, practical support, making a plan and references and recommended resources.
ENG	Brainstrust	Guide to Proton Beam Therapy	https://brainstrust.org.uk/brain-tumour-support/resources/downloads/patient-guides/	2	0.75	1	0.785714	No	12.2	Non-Profit	Top Quartile	PDF	Comprehensive guide to the nature and form of radiotherapy for brain cancers. Includes information about types of radiotherapies, when they may be clinically useful and how they are delivered.
AUS	Building the Bridge - to life with brain cancer	Building the Bridge to Life with Brain Cancer	https://buildingthebridge.com.au/wp-content/uploads/2019/08/BTB_ONLINE.pdf	5	1	1	N/A	No	5.4	Non-Profit	Top Quartile	PDF	A nine-part guide to the nature, uses for and experience of proton beam therapy for brain cancers. Produced by charitable trust.
ENG	Cancer Research UK	Coping with brain tumours	https://www.cancerresearchuk.org/about-cancer/brain-tumours/living-with/coping	4	0.75	0.928571	N/A	No	6.1	Non-Profit	Top Quartile	Webpage	Brief explanation of emotions patients may experience upon diagnosis and coping with information about prognosis, and advice on how to live with a brain tumour.
IRL	Irish Cancer Society	Understanding Brain Tumours - caring for people with brain cancer	https://www.cancer.ie/sites/default/files/2019-10/brain_tumours_2016_web.pdf	3	1	0.875	0.642857	No	9	Non-Profit	Top Quartile	PDF	Booklet that focuses on treatment of brain cancer, but also includes information about the types of brain cancer, diagnostic tests, coping strategies and how to access support.
AUS	Cancer Council Australia	Understanding Brain Tumours	https://www.cancercouncil.com.au/wp-content/uploads/2018/04/UC-pub_Brain-Tumours_CAN879_lo-res_April-2018.pdf	3	1	0.875	0.714286	Yes	9	Government	Top Quartile	PDF	A booklet to give an overview of the nature, treatment and management of brain and spinal cord tumours.
USA	American Cancer Society	Living as a Brain or Spinal Cord Tumor Survivor	https://www.cancer.org/cancer/brain-spinal-cord-tumors-adults/after-treatment/follow-up.html	4	1	0.875	N/A	Yes	9.2	Non-Profit	Top Quartile	Webpage	A detailed resource that explains how brain tumours can contribute to symptoms of anxiety and depression, and treatments available.
AUS	BeyondBlue	Brain Tumours Anxiety and Depression	http://resources.beyondblue.org.au/prism/file?token=BL/0803	6	1	0.875	N/A	No	10.7	Non-Profit	Top Quartile	PDF	A short resource describing care after treatment for brain cancer.
ENG	Brainstrust	My Fatigue Book	https://brainstrust.org.uk/wp-content/uploads/2017/10/my-fatigue-book.pdf	3	0.75	0.875	N/A	No	7.2	Non-Profit	Top Quartile	PDF	Provides a detailed and useful toolkit for people with brain cancer to use that gives clear path to creating their own personalised management plan for coping with fatigue.
AUS	Cancer Council SA	Looking after yourself after treatment for a brain or spinal cord tumour	https://www.cancersa.org.au/information/a-z-index/looking-after-yourself-after-treatment-for-a-brain-or-spinal-cord-tumour	1	1	0.857143	N/A	No	8.8	Non-Profit	Top Quartile	Webpage	A webpage that briefly describes recovery after treatment for brain tumours.
ENG	Cancer Research UK	Getting better after treatment for brain tumours	https://www.cancerresearchuk.org/about-cancer/brain-tumours/living-with/getting-better	1	0.75	0.857143	N/A	No	6.2	Non-Profit	Top Quartile	Webpage	A webpage that gives brief advice for patients to look after themselves after treatment.
ENG	Brainstrust	Who's who in your clinical team	https://brainstrust.org.uk/wp-content/uploads/2019/06/brainstrust-whos-who-2018.pdf	1	0.75	0.833333	N/A	No	10.1	Non-Profit	Top Quartile	PDF	A brochure that gives a detailed list of healthcare professionals that may be involved in treatment for and recovery from brain cancer. Includes space to fill in name and contact details for each role as a reference for patients and carers.
ENG	Brainstrust	Brain Tumour Patient Guide	https://brainstrust.org.uk/brain-tumour-support/navigating-your-pathway/patient-guides/	5	0.75	0.8125	0.214286	No	8.6	Non-Profit	Top Quartile	Webpage	A webpage describing what is to be expected when a tumour is not treatable.
USA	Musella Foundation for Brain Tumor Research and Information	Brain Tumor Guide for the Newly Diagnosed	https://virtualtrials.com/faq/BrainTumorGuide11th.pdf	5	1	0.8125	0.714286	Yes	12.1	Non-Profit	Top Quartile	PDF	Guide for adult patients and their caregivers that explains the types of brain cancer, diagnosis, treatments, symptom management, rehabilitation and palliative care.
AUS	Cancer Council Australia	Adult gliomas (Astrocytomas and oligodendrogliomas): A guide for patients, their families and carers	https://www.cancer.org.au/content/pdf/HealthProfessionals/ClinicalGuidelines/Adult_Glioma_Consumer_Guide_FINAL_bookmarked.pdf	7	0.75	0.8125	0.79	Yes	12.3	Non-Profit	Top Quartile	PDF	An eight-part guide for patients covering all elements of brain cancer management. Designed to inform patients about care they should expect to receive.
ENG	Cancer Research UK	If your brain tumour can't be cured	https://www.cancerresearchuk.org/about-cancer/brain-tumours/living-with/cant-be-cured	2	0.75	0.8125	N/A	No	5.4	Non-Profit	Top Quartile	Webpage	Comprehensive booklet on diagnosis, staging and treatment of brain cancer, published by the Musella Foundation.
ENG	Cancer Research UK	Brain tumours and driving	https://www.cancerresearchuk.org/about-cancer/brain-tumours/living-with/driving	1	0.75	0.785714	N/A	No	7	Non-Profit	Top Quartile	Webpage	A brochure describing how to manage vision loss as a result of a brain tumour, including: health and social assistance and how to access it, medical professionals that may be involved in care. Also describes types of vision loss and specific tools and resources that may be helpful for patients.
ENG	The Brain Tumour Charity	Vision loss and brain tumours	https://assets.thebraintumourcharity.org/live/media/filer_public/b5/ea/b5ea417e-d5ca-49c6-a62b-3374da92044d/visual_impairment_booklet_digital.pdf	3	0.5	0.785714	N/A	No	8.7	Non-Profit	Top Quartile	PDF	A webpage giving instructions for home care after neurosurgery.
USA	University of Florida Health	Brain radiation - discharge	https://ufhealth.org/brain-surgery-discharge	2	0.75	0.785714	N/A	No	6	Professional	Top Quartile	Webpage	A webpage describing policies around driving with a brain tumour in the United Kingdom.
ENG	Brainstrust	Know How - Driving	https://brainstrust.org.uk/wp-content/uploads/2019/07/driving-know-how.pdf	1	0.75	0.75	N/A	No	9.9	Non-Profit	Top Quartile	PDF	A guide on how to plan and have a difficult conversation with others about brain tumour diagnosis or management.
ENG	Brainstrust	How to Have a Difficult Conversation Guide	https://brainstrust.org.uk/wp-content/uploads/2018/01/how-to-have-difficult-conversations-guide.pdf	1	0.5	0.75	N/A	No	5.5	Non-Profit	Top Quartile	PDF	A webpage giving guidance on legal requirements for driving during or after a brain tumour.
ENG	Brainstrust	Exercise & Rest	https://brainstrust.org.uk/brain-tumour-support/quality-of-life/living-well-with-a-brain-tumour/exercise/	1	0.5	0.714286	N/A	No	6	Non-Profit	Top Quartile	Webpage	A webpage that describes policies for driving for people who have/have had a brain tumour in New South Wales, Australia.
ENG	Brainstrust	Know How: Reliable websites	https://brainstrust.org.uk/wp-content/uploads/2019/07/reliable-websites-know-how.pdf	2	0.5	0.714286	N/A	No	6.6	Non-Profit	Top Quartile	PDF	A brochure for carers on how to practice self-care while looking after a person with a brain tumour.
AUS	Cancer Council NSW	Driving	https://www.cancercouncil.com.au/brain-cancer/after-treatment/living-with-a-brain-tumour/driving/	1	1	0.714286	N/A	No	10.3	Non-Profit	Top Quartile	Webpage	A webpage that explains the benefits of exercise for people who have/have had a brain tumour.
ENG	The Brain Tumour Charity	Being a carer - looking after yourself	https://assets.thebraintumourcharity.org/live/media/filer_public/f0/7a/f07ae29d-21b1-464b-929a-7945b0b23df3/carers-looking-after-yourself-v6-adult-factsheet.pdf	3	0.5	0.714286	N/A	No	8	Non-Profit	Top Quartile	PDF	A guide to discerning the quality of health information found online.
ENG	The Brain Tumour Charity	Going home after brain tumour surgery	https://assets.thebraintumourcharity.org/live/media/filer_public/fc/0c/fc0cfcea-4a63-4d37-933f-92b3617dd177/going-home-after-brain-tumour-surgery-v1-factsheet.pdf	6	1	0.714286	N/A	No	4.1	Non-Profit	Top Quartile	PDF	A fact sheet that describes recovery from brain cancer at home, including recommendations and management.
ENG	The Brain Tumour Charity	Personality changes - Living with a brain tumour	https://assets.thebraintumourcharity.org/live/media/filer_public/38/4b/384bf633-6d37-46f5-8988-ff1ed41e4bd8/personality-changes-v3-brain-tumour-side-effect-adult-factsheet.pdf	2	0.25	0.714286	N/A	No	10	Non-Profit	Top Quartile	PDF	A fact sheet that describes personality changes that can occur as a result of a brain tumour, and coping techniques for people who have/have had brain tumours and experience these symptoms.
SCO	Brain Tumour Action	Brain Tumours and Epilepsy	http://braintumouraction.org.uk/leaflets/epilepsy.pdf	1	1	0.6875	0.428571	No	9.3	Non-Profit	Top Quartile	PDF	A brochure explaining the relationship between brain tumours and epilepsy.
CAN	Canadian Cancer Society	Brain Tumours-Understanding your diagnosis	http://www.cancer.ca/~/media/cancer.ca/CW/publications/Brain%20cancer%20UYD/32045-1-NO.pdf	4	0.75	0.6875	0.571429	Yes	8.7	Non-Profit	Top Quartile	PDF	An with introductory information for patients who have just been diagnosed with brain cancer.
ENG	The Brain Tumour Charity	Fatigue and brain tumours	https://assets.thebraintumourcharity.org/live/media/filer_public/0c/ca/0ccada18-0fe6-43bc-8393-52e781e4b45a/fatigue-v3-brain-tumour-side-effects-factsheet.pdf	3	0.5	0.6875	N/A	No	8.8	Non-Profit	Top Quartile	PDF	A comprehensive booklet describing fatigue and its relationship with brain cancer, and strategies to manage fatigue during everyday life.
ENG	Brainstrust	Seizure Diary	https://brainstrust.org.uk/wp-content/uploads/2017/12/brainbook-text-5th-ed-seizure-diary.pdf	1	0.25	0.666667	N/A	No	8	Non-Profit	Lower three quartiles	PDF
USA	American Brain Tumor Association	Caregiver Handbook Managing Brain Tumor Side Effects & Symptoms	https://www.abta.org/wp-content/uploads/2018/03/caregiver-handbook.pdf	8	0.5	0.642857	N/A	No	9.5	Non-Profit	Lower three quartiles	PDF
CAN	Brain Tumor Foundation of Canada	Mindful Matter: Mindfulness And The Brain Tumor Journey	http://www.braintumour.ca/wp-content/uploads/2019/11/2017-Mindfulness.pdf	2	1	0.642857	N/A	No	10.7	Non-Profit	Lower three quartiles	PDF
USA	National Cancer Institute	Coping with a rare brain and spine tumor diagnosis	https://www.cancer.gov/rare-brain-spine-tumor/living/coping	4	0.5	0.642857	N/A	No	5.9	Government	Lower three quartiles	Webpage
ENG	The Brain Tumour Charity	Depression and low mood	https://assets.thebraintumourcharity.org/live/media/filer_public/5c/4f/5c4f31f5-1b1a-452e-8f3a-6e88442374f6/depression-low-mood-v4-brain-tumour-side-effects-factsheet.pdf	2	0.5	0.642857	N/A	No	9.4	Non-Profit	Lower three quartiles	PDF
USA	National Comprehensive Cancer Network	NCCN Guidelines for Patients: Brain Cancer (Gliomas)	https://www.nccn.org/patients/guidelines/content/PDF/brain-gliomas-patient.pdf	2	0.75	0.625	0.5	No	7.9	Non-Profit	Lower three quartiles	PDF
CAN	Brain Tumor Foundation of Canada	Adult Brain Tumour Handbook	https://www.braintumour.ca/facing-a-brain-tumour/living-with-a-brain-tumour/patient-handbook/	5	0.75	0.625	0.928571	No	10	Non-Profit	Lower three quartiles	PDF
SCO	Brain Tumour Action	Living with a Brain Tumour	http://braintumouraction.org.uk/leaflets/living-with-a-brain-tumour.pdf	2	1	0.625	N/A	No	9.3	Non-Profit	Lower three quartiles	PDF
AUS	Brain Tumour Alliance Australia	FACT SHEET 50: Driving & Brain Tumours	https://www.btaa.org.au/sites/default/files/2019-04/FS50.pdf	3	0.75	0.625	N/A	No	11.4	Non-Profit	Lower three quartiles	PDF
ENG	Brainstrust	Know How - Returning to work	https://brainstrust.org.uk/wp-content/uploads/2019/03/brainstrust-know-hows-returning-to-work-10.02.19.pdf	1	0.5	0.583333	N/A	No	7.2	Non-Profit	Lower three quartiles	PDF
USA	American Brain Tumor Association	Role of a caregiver	https://www.abta.org/about-brain-tumors/caregiving/	2	0.25	0.571429	N/A	No	8	Non-Profit	Lower three quartiles	Webpage
AUS	Brain Tumour Alliance Australia	FACT SHEET 56: Occupational Therapy	https://www.btaa.org.au/sites/default/files/2019-04/FS56.pdf	3	0.75	0.571429	N/A	No	12.5	Non-Profit	Lower three quartiles	PDF
AUS	Brain Tumour Alliance Australia	FACT SHEET 57: Help, Care & Support—Travel & Centrelink	https://www.btaa.org.au/sites/default/files/2019-04/FS57.pdf	2	0.75	0.571429	N/A	No	12.2	Non-Profit	Lower three quartiles	PDF
AUS	Brain Tumour Alliance Australia	FACT SHEET 58-61: Legal & Financial Concerns	https://www.btaa.org.au/sites/default/files/2019-04/FS58to61.pdf	1	0.75	0.571429	N/A	No	10.5	Non-Profit	Lower three quartiles	PDF
AUS	Brain Tumour Alliance Australia	FACT SHEET 1: The Brain - Your Diagnosis	https://www.btaa.org.au/sites/default/files/2019-04/FS1.pdf	2	0.75	0.571429	N/A	No	12.4	Non-Profit	Lower three quartiles	PDF
AUS	Brain Tumour Alliance Australia	"Its Okay to Ask"	https://www.btaa.org.au/sites/default/files/files/It_s_OK_to_Ask_BTAA_Booklet_v5.pdf	1	0.75	0.571429	N/A	No	4.5	Non-Profit	Lower three quartiles	PDF
USA	Cancer.net	Brain Tumour Survivorship	https://www.cancer.net/cancer-types/brain-tumor/survivorship	5	0.5	0.571429	N/A	Yes	9.7	Non-Profit	Lower three quartiles	Webpage
ENG	The Brain Tumour Charity	Being a carer	https://www.thebraintumourcharity.org/living-with-a-brain-tumour/relationships/being-a-carer/	1	0.5	0.571429	N/A	No	7.6	Non-Profit	Lower three quartiles	Webpage
ENG	The Brain Tumour Charity	Scanxiety	https://www.thebraintumourcharity.org/brain-tumour-diagnosis-treatment/how-brain-tumours-are-diagnosed/scans-adults/scanxiety/	3	0.25	0.571429	N/A	No	7.1	Non-Profit	Lower three quartiles	Webpage
ENG	The Brain Tumour Charity	Seizures (epilepsy) and brain tumours	https://assets.thebraintumourcharity.org/live/media/filer_public/1e/de/1ede43ac-8863-44de-88be-79ff3d482cb2/seizures-epilepsy-intro-v2-brain-tumour-side-effects-adult-factsheet.pdf	2	0.5	0.571429	N/A	No	8	Non-Profit	Lower three quartiles	PDF
CAN	Brain Tumor Foundation of Canada	Brain Tumour Caregiver Handbook	https://www.braintumour.ca/facing-a-brain-tumour/living-with-a-brain-tumour/patient-handbook/	5	0.75	0.5625	0.142857	No	9.1	Non-Profit	Lower three quartiles	PDF
USA	eMEDICINE health	Self-Care for Brain Cancer	https://www.emedicinehealth.com/brain_cancer/article_em.htm#what_are_surgical_treatment_plans_for_brain_cancer	4	0.75	0.5625	0.5	Yes	11.1	Health Portal	Lower three quartiles	Webpage
AUS	eviQ	eviQ Patient Information Sheets	https://www.eviq.org.au/patients-and-carers/anticancer-drug-treatments/brain-cancer	4	0.75	0.5625	0.583333	Yes	6.2	Professional	Lower three quartiles	Webpage
IRL	Health Service Executive	Brain tumour (adult), high-grade	https://www.hse.ie/eng/health/az/b/brain-tumour,-high-grade/treating-a-high-grade-brain-tumour.html	3	0.5	0.5625	0.785714	No	10	Government	Lower three quartiles	Webpage
USA	Barrow Neurological Institute	Barrow Brain Tumor Handbook	https://www.barrowneuro.org/wp-content/uploads/BrainTumor_Handbook_Rev_11-18.pdf	10	0.75	0.5625	0.857143	No	8.5	Professional	Lower three quartiles	PDF
USA	American Brain Tumor Association	A handbook for the newly diagnosed	https://2knaef3o0jpz4ff42k23tr6l-wpengine.netdna-ssl.com/wp-content/uploads/2018/03/newly-diagnosed.pdf	6	0.5	0.5625	N/A	No	7.6	Non-Profit	Lower three quartiles	PDF
USA	American Brain Tumor Association	About Brain Tumors: a primer for patients and caregivers	https://2knaef3o0jpz4ff42k23tr6l-wpengine.netdna-ssl.com/wp-content/uploads/2018/12/About-Brain-Tumors-primer-2018.pdf	2	0.75	0.5625	N/A	No	9.8	Non-Profit	Lower three quartiles	PDF
USA	Cancer.net	Brain tumour Follow-up Care	https://www.cancer.net/cancer-types/brain-tumor/follow-care	5	0.5	0.5625	N/A	Yes	10.5	Non-Profit	Lower three quartiles	Webpage
USA	Cancer.net	Brain Tumor: Coping with Treatment	https://www.cancer.net/cancer-types/brain-tumor/coping-with-treatment	3	0.5	0.5625	N/A	Yes	7.1	Non-Profit	Lower three quartiles	Webpage
USA	Cedars Sinai	Support & recovery	https://www.cedars-sinai.org/programs/neurology-neurosurgery/clinical/brain-tumor/support-recovery.html	2	0.25	0.5625	N/A	No	8.6	Non-Profit	Lower three quartiles	Webpage
USA	National Cancer Institute	After brain and spinal cord tumor treatment in children	https://www.cancer.org/content/dam/CRC/PDF/Public/8576.00.pdf	5	0.25	0.5625	N/A	No	9.4	Government	Lower three quartiles	PDF
ENG	The Brain Tumour Charity	Steroids for adults with brain tumours	https://www.thebraintumourcharity.org/brain-tumour-diagnosis-treatment/treating-brain-tumours/adult-treatments/steroids/	3	0.5	0.5625	N/A	No	8.6	Non-Profit	Lower three quartiles	Webpage
ENG	The Brain Tumour Charity	What happens at the end of life?	https://www.thebraintumourcharity.org/living-with-a-brain-tumour/what-do-following-terminal-brain-tumour-diagnosis/what-happens-end-life/	4	0.25	0.5625	N/A	No	6.4	Non-Profit	Lower three quartiles	Webpage
USA	Mayo Clinic	Brain tumor	https://www.mayoclinic.org/diseases-conditions/brain-tumor/diagnosis-treatment/drc-20350088	5	0.5	0.5	0.142857	Yes	9	Professional	Lower three quartiles	Webpage
AUS	Cure Brain Cancer Foundation	Childhood Brain Tumours	https://www.curebraincancer.org.au/page/28/brain-cancer-landing	2	0.25	0.5	0.357143	No	11.7	Non-Profit	Lower three quartiles	Webpage
USA	American Brain Tumor Association	Living with a brain tumor	https://www.abta.org/about-brain-tumors/living-with-a-brain-tumor/	3	0.25	0.5	N/A	No	8	Non-Profit	Lower three quartiles	Webpage
CAN	Brain Tumor Foundation of Canada	Sometimes Brain Tumours Affect Thinking: What Can You Do About It?	http://www.braintumour.ca/wp-content/uploads/2019/11/2017-BTandCognition-1.pdf	4	0.75	0.5	N/A	No	7.9	Non-Profit	Lower three quartiles	PDF
AUS	Brain Tumour Alliance Australia	FACT SHEET 62: For Carers- Help, Care & Support	https://www.btaa.org.au/sites/default/files/2019-04/FS62.pdf	1	0.75	0.5	N/A	No	9.7	Non-Profit	Lower three quartiles	PDF
IRL	Brain Tumour Ireland	Palliative/End of life support	https://braintumourireland.com/palliative-end-of-life-support/	2	0.25	0.5	N/A	No	11.9	Non-Profit	Lower three quartiles	PDF
ENG	Brainstrust	Know How - How to deal with the overwhelm	https://brainstrust.org.uk/wp-content/uploads/2019/03/brainstrust-know-hows-overwhelm-10.02.19.pdf	1	0.5	0.5	N/A	No	6	Non-Profit	Lower three quartiles	PDF
USA	Brigham and Womens Hospital	Brain Tumors: Coping with Thinking and Memory Problems	http://healthlibrary.brighamandwomens.org/RelatedItems/34,18064-1	7	0.75	0.5	N/A	No	7.5	Professional	Lower three quartiles	Webpage
USA	Memorial Sloan Kettering	Living Beyond a Primary Brain Tumor	https://www.mskcc.org/cancer-care/types/brain-tumors-primary/survivorship	4	0.25	0.5	N/A	No	10.1	Professional	Lower three quartiles	Webpage
USA	National Brain Tumor Society	After Brain Tumor Treatment: consequences of treatment	https://braintumor.org/brain-tumor-information/consequences/	4	0.25	0.5	N/A	No	12.2	Non-Profit	Lower three quartiles	Webpage
USA	National Cancer Institute	Finished with rare brain or spine tumor treatment	https://www.cancer.gov/rare-brain-spine-tumor/living/finished-treatment	2	0.5	0.5	N/A	No	6	Government	Lower three quartiles	Webpage
ENG	The Brain Tumour Charity	Telling your employer	https://assets.thebraintumourcharity.org/live/media/filer_public/17/38/1738a78b-7cf8-4348-b8a6-ea09000bd0a9/telling_your_employer_v10.pdf	4	0.5	0.5	N/A	No	8.3	Non-Profit	Lower three quartiles	PDF
ENG	The Brain Tumour Charity	Memory difficulties and brain tumors	https://www.thebraintumourcharity.org/living-with-a-brain-tumour/side-effects/memory-difficulties-and-brain-tumours/	5	0.5	0.5	N/A	No	9.5	Non-Profit	Lower three quartiles	PDF
ENG	The Brain Tumour Charity	Diet	https://www.thebraintumourcharity.org/living-with-a-brain-tumour/health-fitness/diet/	2	0.5	0.5	N/A	No	9	Non-Profit	Lower three quartiles	Webpage
ENG	The Brain Tumour Charity	Anxiety and brain tumours	https://www.thebraintumourcharity.org/living-with-a-brain-tumour/health-fitness/mental-health/feeling-anxious/	4	0.25	0.5	N/A	No	8.9	Non-Profit	Lower three quartiles	Webpage
ENG	The Brain Tumour Charity	Cognition and brain tumours	https://assets.thebraintumourcharity.org/live/media/filer_public/31/66/316640df-bde3-48bc-a8cd-f91e643701a0/cognitive_difficulties_factsheet_v3.pdf	3	0.5	0.5	N/A	No	8.5	Non-Profit	Lower three quartiles	Webpage
ENG	The Brain Tumour Charity	Preparing for the end of life	https://www.thebraintumourcharity.org/living-with-a-brain-tumour/what-do-following-terminal-brain-tumour-diagnosis/preparing-end-life/	5	0.25	0.5	N/A	No	7.8	Non-Profit	Lower three quartiles	Webpage
ENG	The Christie NHS Foundation Trust	Understanding steroids: a guide for patients with a brain tumour	https://www.christie.nhs.uk/media/2372/legacymedia-4372-498.pdf	4	0.5	0.4375	0.285714	No	8.7	Government	Lower three quartiles	PDF
ENG	The Christie NHS Foundation Trust	Information for patients having radiotherapy to the whole brain	https://www.christie.nhs.uk/media/2234/legacymedia-6035-148.pdf	3	0.5	0.4375	0.571429	No	7.6	Government	Lower three quartiles	PDF
USA	Cedars Sinai	Your surgery guide	https://www.cedars-sinai.org/programs/neurology-neurosurgery/clinical/brain-tumor/surgery-guide.html	3	0.25	0.4375	N/A	No	9.1	Professional	Lower three quartiles	Webpage
AUS	Dr Brinda Shivalingam	Preparing for Surgery & Procedure	http://www.brain-surgeon.com.au/preparing-for-surgery-procedure/	2	0.25	0.4375	N/A	No	7.9	Professional	Lower three quartiles	Webpage
USA	National Brain Tumor Society	During Brain Tumor Treatment: Managing side effects	https://braintumor.org/brain-tumor-information/side-effects/	4	0.5	0.4375	N/A	No	10	Non-Profit	Lower three quartiles	Webpage
USA	National Cancer Institute	Newly diagnosed with a rare brain or spine tumor	https://www.cancer.gov/rare-brain-spine-tumor/living/newly-diagnosed	3	0.5	0.4375	N/A	No	7.6	Government	Lower three quartiles	Webpage
CAN	Brain Tumor Foundation of Canada	Support Tools	https://www.braintumour.ca/care-support/support-tools/#wait-and-see-approach	5	0.25	0.428571	N/A	No	9.4	Non-Profit	Lower three quartiles	Webpage
AUS	Brain Tumour Alliance Australia	FACT SHEET 33-34: The Impact of a Brain Tumour Diagnosis	https://www.btaa.org.au/sites/default/files/2019-04/FS33to34.pdf	3	0.75	0.428571	N/A	No	8.2	Non-Profit	Lower three quartiles	PDF
ENG	Brainstrust	Know How - How to manage conflict	https://brainstrust.org.uk/wp-content/uploads/2019/03/brainstrust-know-hows-handling-conflict-10.02.19.pdf	1	0.5	0.428571	N/A	No	6.6	Non-Profit	Lower three quartiles	PDF
ENG	Astro Brain Tumour Fund	Question list: After your diagnosis	http://www.astrofund.org.uk/after-diagnosis.php	1	0.25	0.416667	N/A	No	7.2	Non-Profit	Lower three quartiles	Webpage
ENG	The Brain Tumour Charity	Questions to ask - PDF	https://assets.thebraintumourcharity.org/live/media/filer_public/2a/11/2a116d2c-23c6-4544-bb00-b98ef5f2172b/questions-to-ask-brain-tumours-v2-adult-factsheet.pdf	2	0.5	0.416667	N/A	No	6.6	Non-Profit	Lower three quartiles	PDF
ENG	Astro Brain Tumour Fund	Complementary Therapies	http://www.astrofund.org.uk/complementary.php	2	0.25	0.375	0.5	No	11.3	Non-Profit	Lower three quartiles	Webpage
AUS	Brain Tumour Alliance Australia	FACT SHEET 35-37: Memory	https://www.btaa.org.au/sites/default/files/2019-04/FS35to37.pdf	4	0.75	0.375	N/A	No	9.5	Non-Profit	Lower three quartiles	PDF
AUS	Brain Tumour Alliance Australia	FACT SHEET 38: Behaviour & Personality Changes	https://www.btaa.org.au/sites/default/files/2019-04/FS38.pdf	3	0.75	0.375	N/A	No	13.5	Non-Profit	Lower three quartiles	PDF
AUS	Brain Tumour Alliance Australia	FACT SHEET 39: Social & Emotional Impact	https://www.btaa.org.au/sites/default/files/2019-04/FS39.pdf	2	0.75	0.375	N/A	No	10.5	Non-Profit	Lower three quartiles	PDF
AUS	Brain Tumour Alliance Australia	FACT SHEET 40-41: Depression & Fatigue	https://www.btaa.org.au/sites/default/files/2019-04/FS40to41.pdf	3	0.75	0.375	N/A	No	12.9	Non-Profit	Lower three quartiles	PDF
AUS	Brain Tumour Alliance Australia	FACT SHEET 42: Self Control	https://www.btaa.org.au/sites/default/files/2019-04/FS42.pdf	3	0.75	0.375	N/A	No	9.6	Non-Profit	Lower three quartiles	PDF
AUS	Brain Tumour Alliance Australia	FACT SHEET 43: Managing Conflict	https://www.btaa.org.au/sites/default/files/2019-04/FS43.pdf	3	0.75	0.375	N/A	No	9.3	Non-Profit	Lower three quartiles	PDF
AUS	Brain Tumour Alliance Australia	FACT SHEET 44-45: Second Opinions - Rights & Choices / Communication with Health Professionals	https://www.btaa.org.au/sites/default/files/2019-04/FS44to45.pdf	2	0.75	0.375	N/A	No	8.6	Non-Profit	Lower three quartiles	PDF
AUS	Brain Tumour Alliance Australia	FACT SHEET 47-48: Communication Difficulties	https://www.btaa.org.au/sites/default/files/2019-04/FS47to48.pdf	3	0.75	0.375	N/A	No	9.5	Non-Profit	Lower three quartiles	PDF
AUS	Brain Tumour Alliance Australia	FACT SHEET 49: Relationships & Sexuality	https://www.btaa.org.au/sites/default/files/2019-04/FS49.pdf	2	0.75	0.375	N/A	No	10.6	Non-Profit	Lower three quartiles	PDF
USA	National Brain Tumor Society	Before Brain Tumor Diagnosis: Signs and symptoms	https://braintumor.org/brain-tumor-information/signs-and-symptoms/	2	0.5	0.375	N/A	No	6.6	Non-Profit	Lower three quartiles	Webpage
ENG	The Brain Tumour Charity	Loneliness and isolation	https://www.thebraintumourcharity.org/living-with-a-brain-tumour/health-fitness/mental-health/loneliness-and-isolation/	3	0.25	0.375	N/A	No	8.9	Non-Profit	Lower three quartiles	Webpage
ENG	Astro Brain Tumour Fund	Dealing with your bank	http://www.astrofund.org.uk/banks.php	1	0.25	0.357143	N/A	No	8.8	Non-Profit	Lower three quartiles	Webpage
CAN	Brain Tumor Foundation of Canada	Wheelchair Exercise- Yes You Can!	http://www.braintumour.ca/wp-content/uploads/2019/11/2017-WheelchairExercise.pdf	1	0.75	0.357143	N/A	No	10.4	Non-Profit	Lower three quartiles	PDF
CAN	Brain Tumor Foundation of Canada	Scanxiety….is it real?	http://www.braintumour.ca/wp-content/uploads/2019/11/2018-Scanxiety.pdf	2	0.75	0.357143	N/A	No	8.2	Non-Profit	Lower three quartiles	PDF
ENG	The Brain Tumour Charity	Coping with communication difficulties	https://www.thebraintumourcharity.org/living-with-a-brain-tumour/side-effects/communication-difficulties/coping-communication-difficulties/	1	0.25	0.357143	N/A	No	8.9	Non-Profit	Lower three quartiles	Webpage
ENG	Brainstrust	Survivorship	https://brainstrust.org.uk/brain-tumour-support/quality-of-life/living-well-with-a-brain-tumour/Rehabilitation/	2	0.25	0.333333	N/A	No	5.2	Non-Profit	Lower three quartiles	Webpage
ENG	Brainstrust	Your Brain Tumour and Work	https://brainstrust.org.uk/brain-tumour-support/quality-of-life/practical-help/access-to-work/	2	0.25	0.333333	N/A	No	7.3	Non-Profit	Lower three quartiles	Webpage
ENG	Brainstrust	Mindfulness	https://brainstrust.org.uk/brain-tumour-support/quality-of-life/living-well-with-a-brain-tumour/mindfulness/	2	0.25	0.333333	N/A	No	4.1	Non-Profit	Lower three quartiles	Webpage
CAN	Brain Tumor Foundation of Canada	Working with Your Health Care Team	https://www.braintumour.ca/facing-a-brain-tumour/living-with-a-brain-tumour/your-health-care-team/	1	0.25	0.3125	N/A	No	8	Non-Profit	Lower three quartiles	Webpage
ENG	The Brain Tumour Charity	Talking to your doctor	https://www.thebraintumourcharity.org/brain-tumour-signs-symptoms/talking-your-doctor/	1	0.25	0.3125	N/A	No	6.9	Non-Profit	Lower three quartiles	Webpage
CAN	Brain Tumor Foundation of Canada	Optimizing Communication and Cognition	http://www.braintumour.ca/wp-content/uploads/2019/11/InfoSheet-Communication-Cognition.pdf	2	0.75	0.285714	N/A	No	12.7	Non-Profit	Lower three quartiles	PDF
AUS	Northern Territory Government Information and Services	Brain cancer	https://nt.gov.au/wellbeing/cancer-services/brain-cancer	2	0.5	0.285714	N/A	No	8.6	Government	Lower three quartiles	Webpage
CAN	Brain Tumor Foundation of Canada	Cognitive Effects of Brain Tumours and Treatmen	http://www.braintumour.ca/wp-content/uploads/2019/11/2017-CognitiveEffects-BT-Treatment.pdf	3	0.75	0.25	N/A	No	11.9	Non-Profit	Lower three quartiles	PDF
ENG	Macmillan Cancer Support	Waiting for results	https://www.macmillan.org.uk/cancer-information-and-support/diagnosis/waiting-for-results	2	0.25	0.25	N/A	Yes	7.6	Professional	Lower three quartiles	Webpage
ENG	Macmillan Cancer Support	Seizures and brain tumours	https://www.macmillan.org.uk/cancer-information-and-support/impacts-of-cancer/seizures-and-brain-tumours	3	0.25	0.25	N/A	Yes	7	Professional	Lower three quartiles	Webpage
ENG	Macmillan Cancer Support	Coping with changes after brain tumour treatment	https://www.macmillan.org.uk/cancer-information-and-support/brain-tumour/coping-with-changes-after-brain-tumour-treatment	2	0.25	0.25	N/A	Yes	6.2	Professional	Lower three quartiles	Webpage
